# Supplementary material for: Early fibrotic niches establish tumour-permissive microenvironments
Source: Nature. 2026 Apr 22;653(8113):254–64. doi: 10.1038/s41586-026-10399-6 (PMC13149335; doi:10.1038/s41586-026-10399-6)
Supplement: Supplementary file 4 — Source Data Figs. 1–5 and Extended Data Figs. 1–4 and 6–8 [file 41586_2026_10399_MOESM4_ESM.xlsx]

## Sheet: Fig.1
	Fig.1j					Fig.1p
	Frequency of cells/CD45+ (%)					X1,000 um
	CD64+SiglecF+		Cd64+SiglecF-			Control-1	Control-2	Control-3	Control-4	Clodronate-1	Clodronate-2	Clodronate-3
	Confetti	Red2Kras	Confetti	Red2Kras		68.1874	46.1797	332.385	144.217	68.1874	12.9955	12.7793
	6.40995	46.371	1.14005	6.929		54.1689	99.5408	69.4617	28.6838	54.1689	16.485	225.484
	5.3055	24.2704	1.2445	6.5296		32.1781	323.153	187.072	217.34	32.1781	48.1567	118.702
	5.54148	38.5315	1.78852	11.9685		37.6877	10.8793	69.3887	26.0134	37.6877	82.8202	48.7273
						100.466	45.3157	131.15	42.3468	100.466	96.1685	39.9378
						47.0902	236.813	69.261	410.921	47.0902	44.8584	75.6728
						18.1727	366.11	288.475	32.2137	18.1727	30.9853	167.781
						31.8228	22.0686	263.851	595.303	31.8228	22.223	176.419
						52.4441	45.5412	180.956	43.2046	52.4441	56.6509	271.411
						18.4309	260.16	89.4732	18.5635	18.4309	41.5215	53.5952
						65.6087	348.717	126.387	93.8785	65.6087	120.823	90.4394
						32.0231	48.5994	27.2895	297.703	32.0231	20.5643	79.0582
						307.527	101.781	107.899	261.477	307.527	70.4245	43.1423
						28.0623	277.95	161.369	216.369	28.0623	300.249	6.7094
						51.7907	109.144	52.596	61.6684	51.7907	10.0165	105.558
						88.6182	64.0363	420.466	196.5	88.6182	38.0536	338.919
						255.204	320.765	353.797	236.065	255.204	249.011	35.4471
						40.9265	408.199	123.019	175.372	40.9265	44.5895	18.2995
						384.519	483.324	296.673	116.642	384.519	8.0568	16.9749
						124.714	156.798	70.8283	489.724	124.714	254.01	328.984
						177.547	35.9292	54.4214	373.036	177.547	44.574	58.3109
						41.0378	643.825	343.793	73.1706	41.0378	218.898	15.7656
						70.2906	250.952	752.34	162.575	70.2906	51.4889	520.755
						309.263	205.224	88.1063	298.07	309.263	47.3298	8.887
						152.557	168.112	191.848	31.9456	152.557	212.715	704.331
						87.4684	327.611	331.871	191.082	87.4684	6.8463	81.9331
						43.2014	192.516	73.5644	623.862	43.2014	471.926	8.6805
						31.1817	39.7121	46.9745	364.753	31.1817	136.842	31.4454
						598.786	345.633	624.458	364.877		44.1411	132.323
						12.7793	573.992	76.6656	472.286		29.1345	24.1494
						225.484	231.873	322.84	91.7263
						118.702	665.062	248.795	58.0866
						48.7273	141.232	331.505	72.9111
						39.9378	228.6	335.592	61.2287
						75.6728	130.259	147.034	469.059
						167.781	705.264	70.9684	308.647
						32.6325	173.842	104.146	573.426
						9.02	52.9466	355.967	59.1309
						238.326	190.003	286.182	79.8944
						157.288	224.011	77.1167	145.718
						502.622	310.092	333.63
						50.6191	60.0156	248.357
						90.003	41.3458
						130.458	380.32
						43.9464	50.4662
						31.2435	97.0808
						440.15	99.2156
						244.496	162.204

## Sheet: Fig.2
	Fig.2c					Fig.2d						Fig.2h
	Tumours containing Pdgfrb+ Runx1+ fibroblasts (%)					Quantification of the macrophages (%)						Quantification of the Lcn2+ inflammatory fibroblasts (%)
	1w	2w	4e	8w		Confetti	1w	2w	4w	8w		Confetti	1w	2w	4w_P	4w_I	8w_P	8w_I
	36.8	100	100	100		7.25	6.28	10.41	18.79	30.98		1.19	1.4	4.44	13.42	0	12.45	0.49
	23.1	77.8	100	100		7.83	5.5	8.5	22.32	43.14		0	0.6	2.73	9.38	3.54	7.92	0.76
	40	76.5	100	100		6.63	5.97	15.02	14.15	33.68		1.62	1.53	1.41	5.57	1.85	9.98	1.05
	46.2						10.53	14.69	28.66
							7.81
							11.16
						Fig.2e
						Quantification of the Msr1+ macrophages (%)
						Confetti	1w	2w	4w	8w
						1.57	0.37	13.9	24.55	31.56
						2.89	5.36	16.57	41.4	49.9
						4.02	1.41	23.36	26.16	41.02
							20.49	13.5	53.43
							5.25
							9.63

## Sheet: Fig.3
	Fig.3e					Fig.3g				Fig.3o
	MFI of MHCII					MFI of MSR1				F4/80+ / RFP- cells (%)
	Wildtype		Kras			DMSO	Gefitinib			Untreated	MRTX1133
	DMSO	Gefitinib	DMSO	Gefitinib		2684	1413			30.22	8.77
	3932	3989	1565	7102		1990	1071			21.38	7.79
	5751	4739	1644	7863		1972	1013			30.68	9.61
			1601			1712	978
										Fig.3p
										Msr1+ / F4/80+ cells (%)
	Fig.3l									Untreated	MRTX1133
	Quantification of cell state changes upon MRTX1133 treatment									61.17	18.99
	DATP-like		Cd177+		AT2-like		AT1-like			43.7	7.11
	Untreated	MRTX1133	Untreated	MRTX1133	Untreated	MRTX1133	Untreated	MRTX1133		81.65	21.52
	24.51	1.18	11.78	0	59.61	53.75	2.57	33.49
	22.42	0	22.24	0.78	39.59	77.87	1.05	18.74
	23.12	0.8	19.38	0.24	30.81	42.07	0.46	44.15

## Sheet: Fig.4
	Fig.4c			Fig.4i			Fig.4j
	RFP+ area / lobe area (%)			F4/80+ / RFP- cells (%)			Msr1+ / F4/80+ cells (%)
	flox/+	flox/flox		flox/+	flox/flox		flox/+	flox/flox
	2.41	0		44.99	13.95		28.56	5.74
	0	0		17.74	7.15		9.91	2.49
	3.61	0		19.08	11.78		20.4	2.4
	18.9	0		24.5	11.46		40.11	3.5
	0	4.06		19.82	7.86		31.59	11.43
	0	0			4.6			8.71
	10.84	2.55
	6.64	0
	30.86	0
	4.16	1.57
	26.59	0
	15.93	6.94
	0	0
	27.98	0.73
	11.1	27.07

## Sheet: Fig.5
	Fig.5e
	Relative expression of Kras
	Empty	KrasG12D
	0.96	2.78
	0.75	2.92

## Sheet: Extended Data Fig.1
	ED_Fig.1g
	GO:BP term name	negative_log10_of_adjusted_p_value	number of genes
	tissue morphogenesis	17.3445	42
	extracellular matrix organization	16.3989	30
	extracellular structure organization	16.3185	30
	morphogenesis of an epithelium	14.1134	35
	mesenchymal cell differentiation	10.7625	22
	response to wounding	7.31066	27
	wound healing	6.71023	22

## Sheet: Extended Data Fig. 2
	ED_Fig.2c				ED_Fig.2n			ED_Fig.2o			ED_Fig.2q
	% of cell population				CD45+Ly6G+/CD45+ (%)			SiglecF+Ly6G+/Ly6G+ (%)			CD45+GL3+/CD3e+ (%)
	AMs	15.9897	4.09392		Confetti	Red2Kras		Confetti	Red2Kras		Confetti	Red2Kras
	B cells	12.637	16.4961		3.34	17.9		20.6	79.9		4.22	20.3
	CD4+ T cells	9.54223	6.68272		7.34	10.6		21.8	71.3		3.6	21.1
	Treg cells	0.386847	3.61228		1.61	16.7		14.5	87.7		2.68	22.5
	CD8+ T cells	17.1502	8.12763
	CD153+ CD4 T cells	1.35397	6.86334
	Monocyte-derived macrophages	16.1831	16.1951
	Doublet-1	0.773694	0.782661
	ILC2	1.93424	0.662252
	Basophils	0.644745	0.240819
	Neutrophils	2.38556	5.47863
	Doublet-2	0.257898	0.301023
	NK cells	10.8962	6.74293
	Reprogrammed AMs	0.838169	12.0409
	cDCs	3.73952	5.05719
	cycling T cells	0.773694	1.92655
	gdT cells	4.25532	3.43167
	pDCs	0.257898	1.2643

## Sheet: Extended Data Fig. 3
	ED_Fig.3d			ED_Fig.3j			ED_Fig.3l
	SiglecF+CD64+/CD45+ (%)			Ly6G+CD11B+/CD45+ (%)			CD45+GL3+/CD3e+ (%)
	Controlo	Clodronate		Control	Clodronate		Control	Clodronate
	27.5	5.65		23.8	5.44		13.8	3.01
	19.6	6.7		15.9	11		24	11.9
	21.5	0.09		16	8.53		19.8	8.39

## Sheet: Extended Data Fig. 4
	ED_Fig.4b			ED_Fig.4g				ED_Fig.4h				ED_Fig.4k
	Relative cell numbers (alveolar macrophages)			Msr1+ cells (%)				Ki67+ cells (%)				Msr1+ / F4/80+ cells (%)
	Homeostatic	Oncogenic		1	2	3		1	2	3		1	2	3
	0.94	1.7		14.7	36.6	11.4		5.3	14.7	5.8		19.36	24.83	8.9
	1.3	1.58		5.9	35.9	18.9		3.1	18.2	8.8		4.27	38.06	9.92
	1.13	2.14		11.5	30.9	16.8		6.6	19.2	11.1		7.61	45.62	0.73
	0.98	1.35
	ED_Fig.4c
	Relative MFI (MHC-II)
	Homeostatic	Oncogenic
	1	0.768
	1	0.748
	1	0.886

## Sheet: Extended Data Fig. 6
	ED_Fig.6i			ED_Fig.6k
	Relative MFI for Msr1			Relative MFI for MHCII
	Control	Areg		Control	Areg
	1487	1842		23744	19654
	1940	1744		21587	17927
	1715	1620		19644	20442
	1374	1336		21518	21166
	1349	1334		19917	15085
	1310	1281		13832	19698

[truncated: 2 more sheets: Extended Data Fig. 7, Extended Data Fig. 8]
